# Supplementary material for: Expansion of interferon inducible gene pool via USP18 inhibition promotes cancer cell pyroptosis
Source: Nat Commun. 2023 Jan 17;14:251. doi: 10.1038/s41467-022-35348-5 (PMC9842760; doi:10.1038/s41467-022-35348-5)
Supplement: Supplementary file 4 — Source Data [file 41467_2022_35348_MOESM4_ESM.xlsx]

## Sheet: Fig 1c
AE Clone1 set									AE Clone2 set
IFN dose (U/ml)	'Usp18+/ΔBMDM			'Usp18+/ΔAE9a AML					IFN dose (U/ml)	'Usp18+/ΔBMDM			'Usp18+/ΔAE9a AML
0	1.01543	0.993827	0.989198	0.926829	0.926829	1.14634			0	1	0.978723	0.974164	1	1.00544	0.940217
10	0.935185	0.990741	1.04938	0.45122	0.573171	0.329268			50	1.07903	1.02432	1.05775	0.26087	0.222826	0.206522
25	1.03395	1.10803	1.05247	0.304878	0.268293	0.243902
50	1.09568	1.04012	1.07407	0.195122	0.106098	0.158537
									AE Clone3 set
									IFN dose (U/ml)	'Usp18+/ΔBMDM			'Usp18+/ΔAE9a AML
									0	1	0.986527	0.989521	1	1.0063	0.993697
									50	0.974551	0.964072		0.733193	0.764706	0.75

## Sheet: Fig 1d
Annexin V% in GFP+ LK cells
+/f	+/Δ
22.1	24.77
19.93	34.28
19.42	37.75
19.57	25.09
11.78	44.58
17.08	41.31

## Sheet: Fig 1e
	Cell count per 10,000 (10K) GFP+ cells adjusted by CD45+ cells
	CD4+ cells	Treg cells	CD8+ cells	CD11b+ CD11c+ cells	CD11b+ F4/80+ Gr-1- cells	CD11b+ Gr-1+ cells	CD19+ cells	NK cells	CD4+ CD25+ cells	CD4+ CD69+ cells	CD4+ CD71+ cells	CD8+ CD25+ cells	CD8+ CD69+ cells	CD8+ CD71+ cells
+/f (Oil)	1581.77	145.348	705.131	244.905	1043.99	3450.21	2990.18	326.474	337.063	187.074	67.7107	12.4164	40.5602	26.4883
	1516.34	145.522	1118.11	222.327	1392.34	5271.21	1081.95	525.328	300.807	189.54	57.0375	14.9175	34.749	35.6265
	1582.54	136.827	595.132	277.796	1355.14	4552.57	3423.42	773.609	311.619	165.253	50.013	11.3666	32.1762	17.3122
	775.816	65.9344	376.043	180.188	1123.92	2708.07	1801.88	591.598	206.487	134.173	43.7078	7.11523	28.4609	16.1182
	2110.99	199.843	852.927	531.412	2815.94	5973.96	3604.13	1832.98	504.886	277.268	83.5687	16.1416	40.8649	35.5525
	591.707	43.62	253.961	111.214	379.707	1052.38	874.442	121.239	134.365	83.0579	31.6296	5.19112	10.503	7.96776
	708.443	77.3957	331.648	141.165	889.857	4944.5	106.637	370.103	201.168	87.0864	45.6021	11.5912	42.2468	14.1839
+/D (Tam)	3384.21	573.519	1124.46	580.573	5561.41	24135.5	1178.08	2182.85	914.823	448.97	191.579		88.2089	55.1306
	2163.51	283.355	1013.01	296.306	1660.08	7042.55	2062.11	746.367	512.633	242.359	115.311	27.9157	51.8661	47.2663
	3197.83	518.937	1395.85	607.41	2932.06	14999.6	5484.46	976.938	739.689	354.56	169.228	31.9349	70.6936	59.5027
	866.954	28.0168	504.499	669.269	3864.17	21130.4	3433.92	1351.67	269.778	106.244	173.168	28.1235	56.7679	134.628
	3899.26	131.58	2125.91	870.629	7558.75	59954.7	1874.21	1187.89	1062.55	576.044	295.536	82.6498	179.075	134.619
Gating strategy	Gating after doublet and dead cell exclusion
CD8+ T cells	CD45+ CD3+ CD8+
CD4+ T cells	CD45+ CD3+ CD4+
Regulatory T cells (Tregs)	CD45+ CD3+ CD4+ CD25+ Foxp3+
NK cells	CD45+ NK1.1+ CD3-
B cells	CD45+ CD19+
Macrophages	CD45+ CD11b+ F4/80+ Gr-1-
Dendritic cells	CD45+ CD11b+ CD11c+ (MHC II+)
Neutrophils/MDSCs	CD45+ CD11b+ Gr-1+
Activation markers
CD69	Early activation marker for T cells
CD71	Early activation marker for T cells
CD25	Late activation marker for T cells

## Sheet: Fig 1f
Survival
Day	+/f	+/Δ
32	1
32	1
33	1
33	1
35	1
37	1
39		1
42		1
43		1
47		1
53		1
55		1

## Sheet: Fig 1g
GFP (AML) % check
	+/f						+/Δ
Pre injection	7.9	17.6	26.1	21.9	15.3	8.8	8.2	26.6	30.7	13.7	20.4	17.8
1w after injection	63.8	83.9	87.2	85.3	85	61.8	41.8	73.5	24	37	37.6	38.8

## Sheet: Fig 1i
Survival
Day	+/f Chemo	+/D Chemo
46	1
73	1
87	1
94	1
94	1
101	1
100		1
141		1
153		1
157		1

## Sheet: Fig 1j
GFP (AML) % check
Day	+/f Chemo						+/Δ Chemo
24	7.3	9.2	9	7.7	8.7	23.8	8.1	28.6	7.9	8.1
39	0	0	0	0	0	0	0	0	0	0
46	0	0	0	0	0.1	32.3	0	0	0	0
53	0.2	0	0	0.1	6.6		0	0	0	0
60	1	0	0	0.4	17.8		0	0.2	0	0
67	2.3	0	0	16.3	36.3		0	0.3	0	0
74	21.3	1.5	1.7	9.5			0	2.1	0	0
81	45.9	5	15.8	15.3			0	4.9	0	0
88		37.1	36.9	36			0	21.7	0	0
95				39.3			0	45.2	0	0
109							0.2		0.1	0
123							1.1		1	0.9
137							42.5		15.3	10.5
151									43.5	39.8

## Sheet: Fig 2c
Reactome analysis
Cluster 8
	Immune system	IL-1 family signaling	Signaling by interleukins	Pro-inflammatory response	Neutrophil degranulation	IL-33 signaling
-log p	2.3424	2.4409	2.5263	2.938	3.5932	4.9047
Cluster 11
	Activation of NF-κB	IL-2 family signaling	IL-6 signaling	Antigen presentation	Immune system	Type I IFN signaling
-log p	2.7788	3.4857	3.657	4.3802	16.0453	16.0453
Cluster 9
	AIM2 inflammasome	Pyroptosis	Intrinsic pathway for apoptosis	NLRP3 inflammasome	Inflammasomes	Cell cycle, mitotic
-log p	1.56703	1.75435	1.99695	1.99782	1.99826	2.78604

## Sheet: Fig 2d
Reactome analysis
	NER pathway	BRCA1 role in DNA damage Resp	Apoptosis signaling	NF-kB activation by viruses	JAK/STAT signaling	Integrin signaling	IL-1 signaling	IFN signaling
-log p	10.5	4.85	3.97	3.19	2.29	2.24	1.33	0.74

## Sheet: Fig 2f
Cluster	+/f	+/Δ
0	1.38889	2.10728
1	1.79177	2.71186
2	2.37217	2.53031
3	2.29333	3.73333
4	1.19634	1.90007
5	2.64423	2.72436
6	1.44796	3.61991
7	1.93548	3.13364
8	2.03704	6.11111
9	10.3093	2.8866
10	2.39044	1.19522
11	1.44928	2.17391

[truncated: 115 more sheets: Fig 3a, Fig 3c, Fig 3d, Fig 3e, Fig 4a, Fig 4b, Fig 4d, Fig 4e, Fig 4f, Fig 4g, Fig 4h, Fig 5c, Fig 5d, Fig 5f, Fig 5g, Fig 6a top, Fig 6a bottom, Fig 6b, Fig 6c, Fig 6d …]
